# Supplementary material for: How Different Are the Molecular Mechanisms of Nodal and Distant Metastasis in Luminal A Breast Cancer?
Source: Cancers (Basel). 2020 Sep 16;12(9):2638. doi: 10.3390/cancers12092638 (PMC7563588; doi:10.3390/cancers12092638)
Supplement: Supplementary file 1 [file cancers-12-02638-s001.zip]

Archive with 1 entries (1 files):
- cancers-868453-supplementary.7z
